# Supplementary material for: Strong biomechanical relationships bias the tempo and mode of morphological evolution
Source: eLife. 2018 Aug 9;7:e37621. doi: 10.7554/eLife.37621 (PMC6133543; doi:10.7554/eLife.37621)
Supplement: Supplementary file 4. — KT is strongly correlated with the input and output links, and these relationships can be viewed dynamically in 3D phylomorphospace by scrolling the plot to place the input and output links as x and y axes, and noting the linear correlation between the two variables, coupled with a distinct color transition in the KT colormap overlaid on the data. Patterns of mechanical sensitivity in the wrasse oral four-bar were similar in the opercular four-bar of sunfish, but quite different from the oral four-bar of cichlids, despite a common evolutionary origin. To zoom in and out of the plot scroll upwards and downwards, respectively. [file elife-37621-supp4.zip]

Archive with 1 entries (1 files):
- elife-37621-supp4-v2.html
