# Supplementary material for: Strong biomechanical relationships bias the tempo and mode of morphological evolution
Source: eLife. 2018 Aug 9;7:e37621. doi: 10.7554/eLife.37621 (PMC6133543; doi:10.7554/eLife.37621)
Supplement: Supplementary file 5. — KT is inversely correlated with the output link and positively correlated with the input link. To view this relationship, place the input and output links as x and y-axes, and note the linear correlation between the two variables, coupled with a distinct color transition in the KT color map overlaid on the data. The weak relationship association between the coupler link and KT can be viewed by placing the coupler link on the x-axis, and noting the lack of correlation with other links as well as no consistent association with the KT color map. This pattern of sensitivity is similar to the oral four-bar of wrasses. [file elife-37621-supp5.zip]

Archive with 1 entries (1 files):
- elife-37621-supp5-v2.html
