# Supplementary material for: Strong biomechanical relationships bias the tempo and mode of morphological evolution
Source: eLife. 2018 Aug 9;7:e37621. doi: 10.7554/eLife.37621 (PMC6133543; doi:10.7554/eLife.37621)
Supplement: Supplementary file 6. — KT is inversely correlated with the output link, and is uncorrelated with the input and coupler links. These patterns can be visualized by rotating the plot to place the output link on the x-axis, and noting the strong transition from high values of KT (red) when the output link is small to low values of KT (blue) when the output link is large. Plotting the input and coupler links on the x and y axes shows no relationship (color is dispersed across morphospace). Scrolling up and down zooms in and out of the plot, respectively. [file elife-37621-supp6.zip]

Archive with 1 entries (1 files):
- elife-37621-supp6-v2.html
